# Supplementary material for: Potential Use of Ascophyllum nodosum as a Biostimulant for Improving the Growth Performance of Vigna aconitifolia (Jacq.) Marechal
Source: Plants (Basel). 2021 Nov 2;10(11):2361. doi: 10.3390/plants10112361 (PMC8625043; doi:10.3390/plants10112361)
Supplement: Supplementary file 1 [file plants-10-02361-s001.zip]

Archive with 1 entries (1 files):
- plants-1361937-supplementary.pdf
